# Supplementary material for: Identification of a novel senescence-associated signature to predict biochemical recurrence and immune microenvironment for prostate cancer
Source: Front Immunol. 2023 Feb 20;14:1126902. doi: 10.3389/fimmu.2023.1126902 (PMC9986540; doi:10.3389/fimmu.2023.1126902)
Supplement: Supplementary file 2 [file Table_2.xlsx]

## Sheet: Sheet1
gene	conMean	treatMean	logFC	pValue	fdr
ADCK5	2.67963	4.37214	0.706307	2.83208e-09	9.6601e-09
AKR1B1	73.6158	6.67834	-3.46245	7.25427e-17	8.60149e-16
ASPH	6.35172	3.31297	-0.939022	2.61495e-19	7.23469e-18
AURKA	0.759908	1.53324	1.01269	5.05961e-14	3.49956e-13
AXL	10.7544	7.04484	-0.610295	5.45904e-09	1.8124e-08
BAG3	54.0116	31.1474	-0.794157	0.000658856	0.00107931
BTG3	12.2493	7.63536	-0.681936	1.11412e-14	8.40656e-14
CAV1	58.4761	18.0572	-1.69527	4.85865e-20	1.51225e-18
CBX7	14.9778	8.76797	-0.772516	1.78577e-17	2.22329e-16
CBX8	1.43404	3.14498	1.13297	6.00453e-23	7.47564e-21
CDK1	1.1661	2.45399	1.07344	7.83818e-09	2.47052e-08
CDK18	4.33506	1.56475	-1.47012	1.51194e-08	4.64782e-08
CDKN1C	11.9513	7.27194	-0.71676	6.45091e-15	5.35426e-14
CDKN2A	0.355954	0.871803	1.29231	9.85464e-14	6.45739e-13
CENPA	0.210433	0.811815	1.94779	3.16352e-19	7.87715e-18
CPEB1	0.29009	0.132614	-1.12927	2.89423e-13	1.71586e-12
DLX2	0.22254	1.28909	2.53421	9.51396e-22	4.73795e-20
DUSP3	33.9609	20.2695	-0.744563	5.46259e-15	4.69029e-14
E2F1	1.32393	2.47108	0.900309	6.71547e-09	2.17163e-08
ENDOG	1.47225	2.66761	0.857528	1.24627e-09	4.43317e-09
EPHA3	12.377	6.45359	-0.939487	0.000116269	0.000224427
ETS2	37.0157	19.7045	-0.909613	1.32462e-10	5.40706e-10
EZH2	0.663619	1.81196	1.44913	3.3363e-23	7.47564e-21
FOXM1	0.487188	1.39932	1.52218	6.11557e-19	1.17137e-17
FOS	365.791	242.128	-0.595249	0.000654469	0.00107922
GATA4	0.0281654	0.0940964	1.74022	7.08052e-05	0.000141044
GNG11	11.8151	6.05239	-0.965055	6.42386e-13	3.63532e-12
HEPACAM	0.0520923	0.0209246	-1.31587	4.0411e-12	2.01247e-11
HJURP	0.328731	1.35793	2.04643	6.7983e-21	2.41825e-19
HK3	0.24105	0.367296	0.607612	0.000172446	0.000320441
ID1	110.588	42.4006	-1.38304	7.47222e-12	3.57804e-11
ID4	21.8141	7.43467	-1.55292	2.11528e-22	1.75568e-20
IL1A	0.10499	0.029988	-1.8078	1.37874e-06	3.43307e-06
IRF7	6.92091	14.7429	1.09099	3.07171e-16	3.1869e-15
ITGB4	23.0675	11.2484	-1.03614	4.21833e-14	3.00104e-13
LGALS3	103.266	52.2373	-0.983211	1.62758e-18	2.53293e-17
MAPK12	1.21144	2.52714	1.06078	4.88778e-11	2.06281e-10
MAST1	0.121017	0.206605	0.771663	0.000210436	0.0003797
MATK	0.493883	2.75294	2.47873	5.91677e-18	7.75409e-17
MMP9	1.56899	4.2523	1.43841	2.99397e-09	1.00743e-08
MORF4	0.0814942	0.0420275	-0.955363	9.64887e-05	0.000189179
MYC	13.6161	22.8993	0.749992	2.38254e-09	8.23962e-09
MYLK	91.6012	23.1874	-1.98203	4.76835e-22	2.9683e-20
NFE2L2	24.8476	16.4553	-0.594555	2.47833e-18	3.63002e-17
NOX4	0.108462	0.433976	2.00043	3.0086e-15	2.7746e-14
NR2E1	0.00632308	0.10209	4.01308	3.07435e-06	7.50503e-06
NTN4	29.9904	15.5642	-0.946269	1.67251e-15	1.60175e-14
PTTG1	1.20467	2.8843	1.25959	8.58317e-13	4.56239e-12
RNASEL	3.41351	2.23388	-0.611702	7.34531e-15	5.89994e-14
SIK1	1.58469	0.703569	-1.17144	0.0048733	0.00701417
SGK1	22.9431	10.5978	-1.1143	5.7971e-08	1.65917e-07
SIX1	5.85364	9.08691	0.634455	3.9163e-07	1.04856e-06
SLC13A3	3.88618	6.96785	0.84236	7.81701e-09	2.47052e-08
SLC16A7	0.5341	0.2689	-0.990039	2.75478e-11	1.24717e-10
SORBS2	10.0197	6.30166	-0.669042	4.69913e-08	1.36757e-07
SOX2	3.00104	1.59533	-0.911609	2.9961e-08	8.9883e-08
SOX5	0.493292	0.237644	-1.05364	7.61452e-15	5.92505e-14
STK32C	2.12861	3.99631	0.908759	3.82576e-19	8.66014e-18
TACC3	1.11665	1.85758	0.734241	7.68623e-08	2.17485e-07
TBX2	6.48071	2.94762	-1.1366	0.00304656	0.00446231
TERT	0.00734808	0.046304	2.6557	9.28572e-19	1.65153e-17
TFAP4	1.43409	2.24952	0.649475	4.0305e-14	2.95175e-13
TGFB1I1	20.5636	8.62846	-1.25292	1.84105e-13	1.17544e-12
TLR3	3.14809	1.56758	-1.00594	1.86186e-16	2.10729e-15
TP63	12.4568	3.65467	-1.76912	1.47872e-21	6.13669e-20
TRPM8	31.5805	73.0519	1.20989	1.76978e-09	6.20668e-09
TXN	97.392	169.135	0.796305	2.86515e-18	3.96346e-17
WNT16	0.364244	0.168174	-1.11495	1.12156e-11	5.26921e-11
WNT2	2.42467	1.26012	-0.944221	0.000203726	0.000370275
YAP1	27.8158	16.0784	-0.790783	4.81879e-19	9.99898e-18
ZMAT3	3.56615	2.24045	-0.670579	3.1504e-10	1.20684e-09
